# Supplementary material for: Simultaneous Quantification and Speciation of Trace Metals in Paired Serum and CSF Samples by Size Exclusion Chromatography–Inductively Coupled Plasma–Dynamic Reaction Cell–Mass Spectrometry (SEC-DRC-ICP-MS)
Source: Int J Mol Sci. 2021 Aug 18;22(16):8892. doi: 10.3390/ijms22168892 (PMC8396360; doi:10.3390/ijms22168892)
Supplement: Supplementary file 1 [file ijms-22-08892-s001.zip]

Archive with 1 entries (1 files):
- ijms-1319634-supplementary.pdf
